# Supplementary material for: Effect of Biochar and Well-Rotted Manure on Maize Yield in Intercropping Systems Based on High-Throughput Sequencing Technology
Source: Plants (Basel). 2025 Dec 5;14(24):3696. doi: 10.3390/plants14243696 (PMC12736783; doi:10.3390/plants14243696)
Supplement: Supplementary file 1 [file plants-14-03696-s001.zip]

Archive with 1 entries (1 files):
- plants-3858121-supplementary.pdf
